# Supplementary material for: Catalase Detection via Membrane-Based Pressure Sensors
Source: Molecules. 2024 Mar 28;29(7):1506. doi: 10.3390/molecules29071506 (PMC11013101; doi:10.3390/molecules29071506)
Supplement: Supplementary file 1 [file molecules-29-01506-s001.zip]

Archive with 1 entries (1 files):
- molecules-2890269-supplementary.pdf
